# Supplementary material for: Comparative Mitogenomics of Jumping Spiders with First Complete Mitochondrial Genomes of Euophryini (Araneae: Salticidae)
Source: Insects. 2023 Jun 2;14(6):517. doi: 10.3390/insects14060517 (PMC10299072; doi:10.3390/insects14060517)
Supplement: Supplementary file 1 [file insects-14-00517-s001.zip]

Archive with 24 entries (21 files):
- SupplementaryMaterial.mod/
- SupplementaryMaterial.mod/Fig.S1.pdf
- SupplementaryMaterial.mod/Fig.S2.pdf
- SupplementaryMaterial.mod/Fig.S3.pdf
- SupplementaryMaterial.mod/Fig.S4.pdf
- SupplementaryMaterial.mod/Fig.S5.pdf
- SupplementaryMaterial.mod/Fig.S6.pdf
- SupplementaryMaterial.mod/Table.S1.xlsx
- SupplementaryMaterial.mod/Table.S2.xlsx
- SupplementaryMaterial.mod/Table.S3.xlsx
- SupplementaryMaterial.mod/Table.S4.xlsx
- __MACOSX/
- __MACOSX/._SupplementaryMaterial.mod
- __MACOSX/SupplementaryMaterial.mod/
- __MACOSX/SupplementaryMaterial.mod/._Fig.S1.pdf
- __MACOSX/SupplementaryMaterial.mod/._Fig.S2.pdf
- __MACOSX/SupplementaryMaterial.mod/._Fig.S3.pdf
- __MACOSX/SupplementaryMaterial.mod/._Fig.S4.pdf
- __MACOSX/SupplementaryMaterial.mod/._Fig.S5.pdf
- __MACOSX/SupplementaryMaterial.mod/._Fig.S6.pdf
- __MACOSX/SupplementaryMaterial.mod/._Table.S1.xlsx
- __MACOSX/SupplementaryMaterial.mod/._Table.S2.xlsx
- __MACOSX/SupplementaryMaterial.mod/._Table.S3.xlsx
- __MACOSX/SupplementaryMaterial.mod/._Table.S4.xlsx
