# Supplementary material for: Comparative Mitogenomics of Jumping Spiders with First Complete Mitochondrial Genomes of Euophryini (Araneae: Salticidae)
Source: Insects. 2023 Jun 2;14(6):517. doi: 10.3390/insects14060517 (PMC10299072; doi:10.3390/insects14060517)
Supplement: Supplementary file 1 [file insects-14-00517-s001.zip › SupplementaryMaterial.mod/Table.S1.xlsx]

## Sheet: Sheet1
Table S1. Annotation of the mitochondrial genomes of the jumping spider species.
Species	Gene/Region	Start position	Stop position	Spacer (+)/Overlap (−)	Length (bp)	Start codon	Stop codon	Anticodon	Strand
Asemonea sichuanensis	trnM	1	67	9	67				J
	nad2	77	1010	0	934	ATG	T		J
	trnW	1011	1065	-18	55				J
	trnY	1048	1099	-21	52				N
	trnC	1079	1135	0	57				N
	cox1	1136	2668	3	1533	CTG	TAA		J
	cox2	2672	3334	-2	663	TTG	TAA		J
	trnK	3333	3404	-28	72				J
	trnD	3377	3435	-11	59				J
	atp8	3425	3574	-7	150	ATC	TAA		J
	atp6	3568	4236	3	669	ATG	TAA		J
	cox3	4240	5023	0	784	TTG	T		J
	trnG	5024	5079	-5	56				J
	nad3	5075	5419	-28	345	ATA	TAA		J
	trnL2	5392	5454	-8	63				N
	trnN	5447	5498	56	52				J
	trnA	5555	5610	-21	56				J
	trnS1	5590	5653	-8	64				J
	trnR	5646	5711	-23	66				J
	trnE	5689	5741	27	53				J
	nad1	5769	6686	35	918	ATA	TAA		N
	trnF	6722	6773	0	52				N
	nad5	6774	8403	0	1630	ATA	T		N
	trnH	8404	8455	0	52				N
	nad4	8456	9740	3	1285	ATA	T		N
	nad4L	9744	10008	-6	265	ATT	T		N
	trnP	10003	10061	11	59				N
	nad6	10073	10492	-2	420	ATT	TAA		J
	trnI	10491	10548	3	58				J
	cytb	10552	11674	0	1123	ATT	T		J
	trnS2	11675	11728	-2	54				J
	trnT	11727	11779	18	53				J
	trnL1	11798	11848	0	51				N
	rrnL	11849	12857	-18	1009				N
	trnV	12840	12902	0	63				N
	rrnS	12903	13573	0	671				N
	trnQ	13574	13626	0	53				N
	D-loop	13627	15419	0	1793				J
Carrhotus xanthogramma	trnM	1	60	-10	60				J
	nad2	49	1008	33	960	ATA	TAA		J
	trnW	1040	1094	-19	55				J
	trnY	1074	1130	-14	57				N
	trnC	1115	1168	0	54				N
	cox1	1167	2705	5	1539	TTA	TAA		J
	cox2	2709	3372	2	664	TTG	T		J
	trnK	3373	3433	-15	61				J
	trnD	3417	3471	-5	55				J
	atp8	3465	3617	1	153	ATT	TAA		J
	atp6	3617	4279	5	663	ATA	TAA		J
	cox3	4283	5066	2	784	ATG	T		J
	trnG	5067	5119	3	53				J
	nad3	5121	5462	-14	342	ATA	TAA		J
	trnL2	5447	5497	-1	51				N
	trnN	5495	5553	67	59				J
	trnA	5619	5673	2	55				J
	trnS1	5674	5726	-4	53				J
	trnR	5721	5783	-15	63				J
	trnE	5767	5816	-14	50				J
	trnF	5801	5855	0	55				N
	nad5	5854	7488	-3	1635	ATT	TAA		N
	trnH	7484	7538	2	55				N
	nad4	7539	8826	-50	1288	ATG	T		N
	nad4L	8777	9094	-3	318	ATA	TAA		N
	trnP	9090	9143	11	54				N
	nad6	9153	9584	2	432	ATA	TAA		J
	trnI	9585	9643	-5	59				J
	cytb	9634	10743	27	1110	ATT	TAA		J
	trnS2	10769	10823	2	55				J
	trnT	10824	10878	-10	55				J
	nad1	10867	11787	-7	921	ATT	TAG		N
	trnL1	11779	11836	2	58				N
	rrnL	11837	12835	14	999				N
	trnV	12848	12907	2	60				N
	rrnS	12908	13600	2	693				N
	trnQ	13601	13660	2	60				N
	D-loop	13661	14563	0	903				J
Colopsus longipalpis	trnM	1	68	-18	68				J
	nad2	51	1008	0	958	ATA	T		J
	trnW	1009	1063	-32	55				J
	trnY	1032	1102	-26	71				N
	trnC	1077	1138	-2	62				N
	cox1	1137	2675	3	1539	GTA	TAA		J
	cox2	2679	3344	-2	666	TTG	TAA		J
	trnK	3343	3401	-13	59				J
	trnD	3389	3443	-7	55				J
	atp8	3437	3589	-4	153	ATT	TAA		J
	atp6	3586	4251	12	666	ATA	TAA		J
	cox3	4264	5049	2	786	TTG	TAA		J
	trnG	5052	5111	-4	60				J
	nad3	5108	5446	-17	339	ATT	TAA		J
	trnL2	5430	5484	-4	55				N
	trnN	5481	5535	69	55				J
	trnA	5605	5662	0	58				J
	trnS1	5663	5714	-5	52				J
	trnR	5710	5769	-18	60				J
	trnE	5752	5813	-24	62				J
	trnF	5790	5845	-2	56				N
	nad5	5844	7481	-7	1638	ATA	TAA		N
	trnH	7475	7530	0	56				N
	nad4	7531	8824	6	1294	ATA	T		N
	nad4L	8831	9098	-2	268	ATA	T		N
	trnP	9097	9147	3	51				N
	nad6	9151	9585	-5	435	ATG	TAA		J
	trnI	9581	9648	-12	68				J
	cytb	9637	10765	0	1129	ATA	T		J
	trnS2	10766	10819	0	54				J
	trnT	10820	10873	-10	54				J
	nad1	10864	11787	-11	924	ATC	TAG		N
	trnL1	11777	11829	0	53				N
	rrnL	11830	12866	0	1037				N
	trnV	12867	12914	0	48				N
	rrnS	12915	13611	0	697				N
	trnQ	13612	13677	0	66				N
	D-loop	13678	14334	0	657				J
Corythalia opima	trnM	1	61	-19	61			CAT	J
	nad2	43	1008	9	966	ATG	TAG		J
	trnW	1018	1072	-21	55			TCA	J
	trnY	1052	1109	-15	58			GTA	N
	trnC	1095	1148	-5	54			GCA	N
	cox1	1144	2682	56	1539	TTA	TAA		J
	cox2	2739	3356	-2	618	ATG	TAG		J
	trnK	3355	3416	-17	62			CTT	J
	trnD	3400	3454	-7	55			GTC	J
	atp8	3448	3603	-4	156	ATT	TAA		J
	atp6	3600	4265	31	666	ATA	TAA		J
	cox3	4297	5070	-17	774	ATA	TAA		J
	trnG	5054	5107	-6	54			TCC	J
	nad3	5102	5446	-1	345	ATT	TAA		J
	trnN	5446	5504	84	59			GTT	J
	trnL2	5589	5648	119	60			TAA	N
	trnA	5768	5819	9	52			TGC	J
	trnS1	5829	5880	-3	52			GCT	J
	trnR	5878	5930	-10	53			TCG	J
	trnE	5921	5981	-12	61			TTC	J
	trnF	5970	6024	-1	55			GAA	N
	nad5	6024	7646	-1	1623	ATT	TAA		N
	trnH	7646	7705	4	60			GTG	N
	nad4	7710	8987	18	1278	ATA	TAA		N
	nad4L	9006	9255	14	250	ATA	T		N
	trnP	9270	9323	9	54			TGG	N
	nad6	9333	9764	-1	432	ATT	TAG		J
	trnI	9764	9825	26	62			GAT	J
	cytb	9852	10979	-32	1128	ATT	TAG		J
	trnS2	10948	11002	1	55			TGA	J
	trnT	11004	11062	-16	59			TGT	J
	nad1	11047	11955	4	909	ATT	TAG		N
	trnL1	11960	12017	-24	58			TAG	N
	rrnL	11994	13059	-33	1066				N
	trnV	13027	13086	4	60			TAC	N
	rrnS	13091	13776	2	686				N
	trnQ	13779	13838	0	60			TTG	N
	D-loop	13839	14775	0	937				J
Dendryphantes sp.	trnM	1	57	-7	57				J
	nad2	51	1004	10	954	ATA	TAA		J
	trnW	1015	1069	-21	55				J
	trnY	1049	1105	-16	57				N
	trnC	1090	1141	-2	52				N
	cox1	1140	2675	3	1536	TTA	TAA		J
	cox2	2679	3344	-2	666	TTG	TAA		J
	trnK	3343	3405	-17	63				J
	trnD	3389	3444	-16	56				J
	atp8	3429	3593	-4	165	ATG	TAA		J
	atp6	3590	4222	39	633	ATA	T		J
	cox3	4262	5047	-2	786	TTG	TAA		J
	trnG	5046	5097	10	52				J
	nad3	5108	5440	-16	333	ATT	TAA		J
	trnL2	5425	5475	-6	51				N
	trnN	5470	5530	63	61				J
	trnA	5594	5645	0	52				J
	trnS1	5646	5697	-7	52				J
	trnR	5691	5752	-17	62				J
	trnE	5736	5787	-16	52				J
	trnF	5772	5825	2	54				N
	nad5	5828	7471	-5	1644	ATT	TAA		N
	trnH	7467	7521	8	55				N
	nad4	7530	8813	1	1284	ATG	TAA		N
	nad4L	8815	9039	37	225	ATA	T		N
	trnP	9077	9130	33	54				N
	nad6	9164	9571	-2	408	ATT	TAA		J
	trnI	9570	9628	-4	59				J
	cytb	9625	10785	-32	1161	ATT	TAA		J
	trnS2	10754	10806	0	53				J
	trnT	10807	10863	-12	57				J
	nad1	10852	11760	1	909	ATT	TAG		N
	trnL1	11762	11817	2	56				N
	rrnL	11820	12586	228	767				N
	trnV	12815	12871	0	57				N
	rrnS	12872	13523	31	652				N
	trnQ	13555	13614	0	60				N
Epeus alboguttatus	trnM	1	61	-4	61				J
	nad2	58	1009	0	952	ATT	T		J
	trnW	1010	1063	-22	54				J
	trnY	1042	1099	-23	58				N
	trnC	1077	1137	5	61				N
	cox1	1143	2675	5	1533	CGA	TAA		J
	cox2	2681	3346	-2	666	TTG	TAA		J
	trnK	3345	3403	-13	59				J
	trnD	3391	3443	-5	53				J
	atp8	3439	3591	-4	153	ATT	TAA		J
	atp6	3588	4253	3	666	ATA	TAA		J
	cox3	4257	5042	-2	786	TTG	TAA		J
	trnG	5041	5105	-12	65				J
	nad3	5094	5435	-32	342	TTG	TAA		J
	trnL2	5404	5468	-4	65				N
	trnN	5465	5525	74	61				J
	trnA	5600	5655	0	56				J
	trnS1	5656	5706	-4	51				J
	trnR	5703	5752	-6	50				J
	trnE	5747	5800	-19	54				J
	trnF	5782	5839	0	58				N
	nad5	5840	7475	-7	1636	ATA	T		N
	trnH	7469	7526	0	58				N
	nad4	7527	8817	-44	1291	TTG	T		N
	nad4L	8774	9076	-2	303	ATT	TAG		N
	trnP	9075	9132	9	58				N
	nad6	9142	9570	-1	429	ATA	TAA		J
	trnI	9570	9627	-3	58				J
	cytb	9625	10753	0	1129	ATT	T		J
	trnS2	10754	10808	0	55				J
	trnT	10809	10863	-11	55				J
	nad1	10853	11764	2	912	ATT	TAG		N
	trnL1	11767	11825	0	59				N
	rrnL	11826	12831	0	1006				N
	trnV	12832	12896	0	65				N
	rrnS	12897	13592	0	696				N
	trnQ	13593	13657	0	65				N
	D-loop	13658	14625	0	968				J
Habronattus oregonensis	trnM	1	50	0	50				J
	nad2	51	1010	-2	960	ATT	TAG		J
	trnW	1009	1055	-14	47				J
	trnY	1042	1099	-2	58				N
	trnC	1098	1135	-7	38				N
	cox1	1129	2670	3	1542	ATT	TAA		J
	cox2	2674	3339	-2	666	TTG	TAG		J
	trnK	3338	3383	0	46				J
	trnD	3384	3432	0	49				J
	atp8	3433	3585	3	153	ATT	TAG		J
	atp6	3589	4248	4	660	ATT	TAA		J
	cox3	4253	5038	-2	786	TTG	TAA		J
	trnG	5037	5088	2	52				J
	nad3	5091	5432	-15	342	ATA	TAA		J
	trnL2	5418	5467	-5	50				N
	trnN	5463	5523	64	61				J
	trnA	5588	5653	0	66				J
	trnS1	5654	5707	-1	54				J
	trnR	5707	5751	0	45				J
	trnE	5752	5813	-16	62				J
	trnF	5798	5845	0	48				N
	nad5	5846	7481	-1	1636	ATC	T		N
	trnH	7481	7530	0	50				N
	nad4	7531	8818	3	1288	ATA	T		N
	nad4L	8822	9089	0	268	ATT	T		N
	trnP	9090	9139	9	50				N
	nad6	9149	9577	-1	429	ATG	TAA		J
	trnI	9577	9628	0	52				J
	cytb	9629	10733	14	1105	ATA	T		J
	trnS2	10748	10814	0	67				J
	trnT	10815	10869	0	55				J
	nad1	10870	11790	0	921	ATT	TAA		N
	trnL1	11791	11839	0	49				N
	rrnL	11840	12857	0	1018				N
	trnV	12858	12907	0	50				N
	rrnS	12908	13598	0	691				N
	trnQ	13599	13664	0	66				N
	D-loop	13665	14381	0	717				J
Heliophanus lineiventris	trnM	1	60	23	60				J
	nad2	84	1007	1	924	ATA	T		J
	trnW	1009	1062	-20	54				J
	trnY	1043	1099	-16	57				N
	trnC	1084	1139	-8	56				N
	cox1	1132	2673	3	1542	ATA	TAA		J
	cox2	2677	3342	3	666	TTG	TAA		J
	trnK	3346	3407	-17	62				J
	trnD	3391	3445	-7	55				J
	atp8	3439	3588	-4	150	ATT	TAA		J
	atp6	3585	4217	36	633	ATA	T		J
	cox3	4254	5039	-2	786	TTG	TAA		J
	trnG	5038	5091	22	54				J
	nad3	5114	5431	-3	318	ATA	TAA		J
	trnN	5429	5489	85	61				J
	trnL2	5575	5625	10	51				N
	trnA	5636	5688	0	53				J
	trnS1	5689	5742	-1	54				J
	trnR	5742	5800	-17	59				J
	trnE	5784	5835	-16	52				J
	trnF	5820	5875	10	56				N
	nad5	5886	7460	54	1575	ATA	TAA		N
	trnH	7515	7569	-1	55				N
	nad4	7569	8840	-32	1272	ATG	TAA		N
	nad4L	8809	9078	36	270	ATA	TAA		N
	trnP	9115	9169	10	55				N
	nad6	9180	9611	-2	432	ATA	TAA		J
	trnI	9610	9668	-10	59				J
	cytb	9659	10801	-9	1143	ATT	TAG		J
	trnS2	10793	10845	0	53				J
	trnT	10846	10901	-11	56				J
	nad1	10891	11790	11	900	ATT	TAG		N
	trnL1	11802	11859	6	58				N
	rrnL	11866	12779	91	914				N
	trnV	12871	12929	1	59				N
	rrnS	12931	13610	5	680				N
	trnQ	13616	13678	0	63				N
Parabathippus shelfordi	trnM	1	62	-12	62			CAT	J
	nad2	51	1004	-3	954	ATT	TAA		J
	trnW	1002	1061	-26	60			TCA	J
	trnY	1036	1095	-15	60			GTA	N
	trnC	1081	1137	49	57			GCA	N
	cox1	1187	2722	-49	1536	TTG	TAA		J
	cox2	2674	3339	-2	666	TTG	TAG		J
	trnK	3338	3400	-17	63			CTT	J
	trnD	3384	3438	-22	55			GTC	J
	atp8	3417	3584	-4	168	ATT	TAA		J
	atp6	3581	4246	-20	666	ATA	TAA		J
	cox3	4227	5036	-2	810	ATG	TAA		J
	trnG	5035	5087	11	53			TCC	J
	nad3	5099	5428	-23	330	ATA	TAA		J
	trnL2	5406	5462	-4	57			TAA	N
	trnN	5459	5518	67	60			GTT	J
	trnA	5586	5636	-3	51			TGC	J
	trnS1	5634	5686	-7	53			GCT	J
	trnR	5680	5736	-13	57			TCG	J
	trnE	5724	5778	-13	55			TTC	J
	trnF	5766	5817	4	52			GAA	N
	nad5	5822	7414	26	1593	ATT	T		N
	trnH	7441	7498	-5	58			GTG	N
	nad4	7494	8783	-26	1290	ATA	TAA		N
	nad4L	8758	9036	14	279	ATG	TAG		N
	trnP	9051	9103	9	53			TGG	N
	nad6	9113	9544	-2	432	ATA	TAA		J
	trnI	9543	9602	-14	60			GAT	J
	cytb	9589	10755	-32	1167	ATG	TAA		J
	trnS2	10724	10777	1	54			TGA	J
	trnT	10779	10837	-16	59			TGT	J
	nad1	10822	11742	-13	921	ATA	TAG		N
	trnL1	11730	11789	-38	60			TAG	N
	rrnL	11752	12808	-14	1057				N
	trnV	12795	12854	-1	60			TAC	N
	rrnS	12854	13597	-57	744				N
	trnQ	13541	13600	0	60			TTG	N
	D-loop	13601	14258	0	658				J
Phanuelus gladstone	trnM	1	68	9	68				J
	nad2	78	1013	-2	936	ATT	TAG		J
	trnW	1012	1063	-10	52				J
	trnY	1054	1110	-31	57				N
	trnC	1080	1140	34	61				N
	cox1	1175	2677	3	1503	ATT	TAA		J
	cox2	2681	3346	-2	666	TTG	TAG		J
	trnK	3345	3417	-28	73				J
	trnD	3390	3449	-12	60				J
	atp8	3438	3593	-7	156	ATT	TAG		J
	atp6	3587	4255	3	669	ATG	TAA		J
	cox3	4259	5044	-1	786	TTG	TAA		J
	trnG	5044	5102	-4	59				J
	nad3	5099	5440	-28	342	ATT	TAA		J
	trnL2	5413	5475	-4	63				N
	trnN	5472	5546	49	75				J
	trnA	5596	5645	2	50				J
	trnS1	5648	5725	-30	78				J
	trnR	5696	5767	-28	72				J
	trnE	5740	5804	-29	65				J
	trnF	5776	5833	-2	58				N
	nad5	5832	7451	6	1620	ATT	TAA		N
	trnH	7458	7520	-1	63				N
	nad4	7520	8809	3	1290	ATA	TAG		N
	nad4L	8813	9080	-6	268	ATG	T		N
	trnP	9075	9131	9	57				N
	nad6	9141	9570	0	430	ATG	T		J
	trnI	9571	9636	-11	66				J
	cytb	9626	10759	-8	1134	ATT	TAG		J
	trnS2	10752	10806	0	55				J
	trnT	10807	10860	-10	54				J
	nad1	10851	11768	-4	918	ATA	TAG		N
	trnL1	11765	11815	0	51				N
	rrnL	11816	12869	0	1054				N
	trnV	12870	12881	2	12				N
	rrnS	12884	13651	43	768				N
	trnQ	13695	13758	0	64				N
	D-loop	13759	14458	0	700				J
Phintella cavaleriei	trnM	1	80	3	80				J
	nad2	84	1011	0	928	ATA	T		J
	trnW	1012	1080	-33	69				J
	trnY	1048	1111	-21	64				N
	trnC	1091	1143	0	53				N
	cox1	1144	2673	3	1530	CGA	TAA		J
	cox2	2677	3342	-2	666	TTG	TAA		J
	trnK	3341	3413	-28	73				J
	trnD	3386	3457	-15	72				J
	atp8	3443	3586	-4	144	ATA	TAA		J
	atp6	3583	4248	8	666	ATA	TAA		J
	cox3	4257	5042	-2	786	TTG	TAA		J
	trnG	5041	5097	-1	57				J
	nad3	5097	5432	-21	336	ATT	TAA		J
	trnL2	5412	5471	-7	60				N
	trnN	5465	5517	70	53				J
	trnA	5588	5646	-2	59				J
	trnS1	5645	5699	-4	55				J
	trnR	5696	5747	-10	52				J
	trnE	5738	5799	-33	62				J
	trnF	5767	5830	0	64				N
	nad5	5831	7459	1	1629	ATA	TAA		N
	trnH	7461	7520	0	60				N
	nad4	7521	8793	-35	1273	ATA	T		N
	nad4L	8759	9067	1	309	ATA	TAA		N
	trnP	9069	9123	9	55				N
	nad6	9133	9564	5	432	ATA	TAA		J
	trnI	9570	9630	0	61				J
	cytb	9631	10753	0	1123	ATT	T		J
	trnS2	10754	10805	0	52				J
	trnT	10806	10863	-14	58				J
	nad1	10850	11749	2	900	ATT	TAG		N
	trnL1	11752	11819	0	68				N
	rrnL	11820	12855	0	1036				N
	trnV	12856	12907	0	52				N
	rrnS	12908	13599	0	692				N
	trnQ	13600	13662	0	63				N
	D-loop	13663	14325	0	663				J
Plexippus paykulli	trnM	1	50	0	50				J
	nad2	51	1013	-2	963	ATA	TAG		J
	trnW	1012	1058	-14	47				J
	trnY	1045	1103	-2	59				N
	trnC	1102	1141	-7	40				N
	cox1	1135	2679	3	1545	AGA	TAA		J
	cox2	2683	3348	-2	666	TTG	TAA		J
	trnK	3347	3392	0	46				J
	trnD	3393	3444	0	52				J
	atp8	3445	3600	-4	156	ATT	TAG		J
	atp6	3597	4262	3	666	ATA	TAA		J
	cox3	4266	5051	-2	786	TTG	TAA		J
	trnG	5050	5102	2	53				J
	nad3	5105	5443	-11	339	ATT	TAA		J
	trnL2	5433	5482	-5	50				N
	trnN	5478	5526	64	49				J
	trnA	5591	5656	0	66				J
	trnS1	5657	5704	0	48				J
	trnR	5705	5747	0	43				J
	trnE	5748	5809	-16	62				J
	trnF	5794	5841	0	48				N
	nad5	5842	7477	-1	1636	ATA	T		N
	trnH	7477	7527	0	51				N
	nad4	7528	8815	3	1288	ATA	T		N
	nad4L	8819	9086	0	268	ATT	T		N
	trnP	9087	9136	9	50				N
	nad6	9146	9573	-1	428	ATG	TA		J
	trnI	9573	9624	0	52				J
	cytb	9625	10729	14	1105	ATA	T		J
	trnS2	10744	10811	0	68				J
	trnT	10812	10856	-1	45				J
	nad1	10856	11779	-1	924	ATT	TAG		N
	trnL1	11779	11825	0	47				N
	rrnL	11826	12851	0	1026				N
	trnV	12852	12906	0	55				N
	rrnS	12907	13594	0	688				N
	trnQ	13595	13657	0	63				N
	D-loop	13658	14316	0	659				J
Telamonia vlijmi	trnM	1	63	-11	63				J
	nad2	53	1009	-2	957	ATA	TAA		J
	trnW	1008	1062	-22	55				J
	trnY	1041	1100	-21	60				N
	trnC	1080	1137	-1	58				N
	cox1	1137	2675	5	1539	TTA	TAA		J
	cox2	2681	3346	-2	666	TTG	TAA		J
	trnK	3345	3398	-8	54				J
	trnD	3391	3444	-6	54				J
	atp8	3439	3594	-1	156	ATA	TAA		J
	atp6	3594	4256	3	663	ATA	TAA		J
	cox3	4260	5043	0	784	TTG	T		J
	trnG	5044	5096	1	53				J
	nad3	5098	5439	-24	342	ATT	TAA		J
	trnL2	5416	5474	-5	59				N
	trnN	5470	5530	53	61				J
	trnA	5584	5649	-5	66				J
	trnS1	5645	5699	-6	55				J
	trnR	5694	5746	-9	53				J
	trnE	5738	5796	-22	59				J
	trnF	5775	5829	0	55				N
	nad5	5830	7465	-9	1636	ATA	T		N
	trnH	7457	7515	0	59				N
	nad4	7516	8806	0	1291	TTG	T		N
	nad4L	8807	9074	-5	268	ATA	T		N
	trnP	9070	9124	9	55				N
	nad6	9134	9559	-2	426	ATA	TAA		J
	trnI	9558	9619	-7	62				J
	cytb	9613	10714	23	1102	TTG	T		J
	trnS2	10738	10797	-1	60				J
	trnT	10797	10863	-23	67				J
	nad1	10841	11761	-8	921	ATT	TAG		N
	trnL1	11754	11810	1	57				N
	rrnL	11812	12833	-8	1022				N
	trnV	12826	12884	0	59				N
	rrnS	12885	13569	1	685				N
	trnQ	13571	13636	0	66				N
	D-loop	13637	14601	0	965				J
