# Supplementary material for: Comparative Mitogenomics of Jumping Spiders with First Complete Mitochondrial Genomes of Euophryini (Araneae: Salticidae)
Source: Insects. 2023 Jun 2;14(6):517. doi: 10.3390/insects14060517 (PMC10299072; doi:10.3390/insects14060517)
Supplement: Supplementary file 1 [file insects-14-00517-s001.zip › SupplementaryMaterial.mod/Table.S2.xlsx]

## Sheet: Sheet1
Table S2. Nucleotide composition of mitogenomes of Salticidae.
Regions	Size(bp)	T(U)	C	A	G	AT(%)	GC(%)	AT Skew	GC Skew
Asemonea sichuanensis
Full genome	15419	43.1	8.9	34.4	13.7	77.5	22.6	-0.113	0.213
1st codon position	3571	36.1	9.5	36.9	17.4	73	26.9	0.011	0.291
2nd codon position	3571	49.5	17.4	19.9	13.3	69.4	30.7	-0.427	-0.133
3rd codon position	3571	44.9	5.5	45.5	4.1	90.4	9.6	0.007	-0.137
PCGs	10713	43.5	10.8	34.1	11.6	77.6	22.4	-0.121	0.036
rRNAs	1680	35.1	10.4	45.6	8.9	80.7	19.3	0.131	-0.077
tRNAs	1267	36.5	9	41.5	12.9	78	21.9	0.064	0.18
CR	1793	41.7	12	32.7	13.6	74.4	25.6	-0.121	0.061
Carrhotus xanthogramma
Full genome	14563	40.9	9.2	34.2	15.7	75.1	24.9	-0.089	0.26
1st codon position	3602	34.6	11.4	33.8	20.1	68.4	31.5	-0.012	0.276
2nd codon position	3602	48.2	18	19.8	14	68	32	-0.418	-0.125
3rd codon position	3602	44.6	7.3	41.1	7	85.7	14.3	-0.04	-0.019
PCGs	10806	42.5	12.2	31.6	13.7	74.1	25.9	-0.147	0.057
rRNAs	1692	38.4	10.1	41.7	9.8	80.1	19.9	0.041	-0.018
tRNAs	1239	37.1	10.5	37.4	14.9	74.5	25.4	0.004	0.175
CR	903	40	9.6	40.1	10.3	80.1	19.9	0.001	0.033
Colopsus longipalpis (Cheliceroides longipalpis)
Full genome	14334	42.5	8.1	36.5	12.9	79	21	-0.075	0.232
1st codon position	3597	36.1	9.5	36	18.4	72.1	27.9	-0.002	0.319
2nd codon position	3597	49.5	16.9	19.9	13.7	69.4	30.6	-0.426	-0.106
3rd codon position	3597	47.1	3.1	46.6	3.2	93.7	6.3	-0.006	0.018
PCGs	10791	44.2	9.8	34.2	11.8	78.4	21.6	-0.129	0.09
rRNAs	1734	39.2	8.6	43.7	8.5	82.9	17.1	0.054	-0.003
tRNAs	1278	39	8.5	40.2	12.3	79.2	20.8	0.016	0.18
CR	657	41.9	8.4	40.2	9.6	82.1	18	-0.02	0.068
Corythalia opima
Full genome	14775	43.1	8.4	29	19.4	72.1	27.8	-0.196	0.394
1st codon position	3561	33.4	12	33.2	21.3	66.6	33.3	-0.002	0.278
2nd codon position	3561	48.4	18	19.2	14.5	67.6	32.5	-0.432	-0.109
3rd codon position	3561	42.3	9.1	36.2	12.4	78.5	21.5	-0.078	0.154
PCGs	10683	41.4	13	29.6	16.1	71	29.1	-0.166	0.104
rRNAs	1752	33	13.6	44.5	8.9	77.5	22.5	0.148	-0.21
tRNAs	1259	36.7	10	37.5	15.8	74.2	25.8	0.01	0.204
CR	937	48	8.4	31.9	11.6	79.9	20	-0.202	0.16
Dendryphantes sp.
Full genome	14335	43	8.7	35.7	12.7	78.7	21.4	-0.093	0.189
1st codon position	3568	36.3	9.9	35.9	17.9	72.2	27.8	-0.006	0.29
2nd codon position	3568	49.1	17.8	19.8	13.3	68.9	31.1	-0.425	-0.142
3rd codon position	3568	48.5	2.8	45.5	3.2	94	6	-0.033	0.07
PCGs	10704	44.6	10.1	33.7	11.5	78.3	21.6	-0.139	0.063
rRNAs	1419	38.2	9.6	42.2	10	80.4	19.6	0.05	0.022
tRNAs	1227	37.6	9.1	40.3	13	77.9	22.1	0.035	0.176
Epeus alboguttatus
Full genome	14625	40.8	8.5	36.8	13.9	77.6	22.4	-0.052	0.239
1st codon position	3598	35.8	10.3	35.1	18.8	70.9	29.1	-0.009	0.293
2nd codon position	3598	49.3	17.2	19.5	14.1	68.8	31.3	-0.434	-0.1
3rd codon position	3598	45.7	4.6	45.3	4.4	91	9	-0.004	-0.031
PCGs	10794	43.6	10.7	33.3	12.4	76.9	23.1	-0.134	0.074
rRNAs	1702	40.2	9.3	41.1	9.4	81.3	18.7	0.01	0.006
tRNAs	1279	37.6	9.6	39.4	13.4	77	23	0.023	0.163
CR	968	45.8	6.8	36.9	10.5	82.7	17.3	-0.107	0.214
Habronattus oregonensis
Full genome	14381	41.3	8.9	33	16.7	74.3	25.6	-0.112	0.301
1st codon position	3584	34.3	11.4	33.6	20.6	67.9	32	-0.009	0.285
2nd codon position	3584	48.8	17.9	18.9	14.3	67.7	32.2	-0.442	-0.111
3rd codon position	3584	43.7	6.7	42	7.6	85.7	14.3	-0.019	0.066
PCGs	10752	42.3	12	31.5	14.2	73.8	26.2	-0.146	0.083
rRNAs	1709	35.7	12.3	42.5	9.5	78.2	21.8	0.087	-0.131
tRNAs	1165	35.6	9.7	37.8	16.9	73.4	26.6	0.029	0.271
CR	717	41.3	10.2	35.8	12.7	77.1	22.9	-0.071	0.11
Heliophanus lineiventris
Full genome	14650	41.2	8.7	33	15.1	74.2	23.8	-0.11	0.27
1st codon position	3537	35.1	10.9	34.4	19.7	69.5	30.6	-0.01	0.29
2nd codon position	3537	48.2	17.6	19.9	14.3	68.1	31.9	-0.416	-0.101
3rd codon position	3537	44.4	6.8	42.4	6.4	86.8	13.2	-0.024	-0.028
PCGs	10611	42.6	11.7	32.2	13.5	74.8	25.2	-0.139	0.07
rRNAs	1594	36.8	10.7	42.7	9.8	79.5	20.5	0.073	-0.04
tRNAs	1242	37.5	9.3	39.4	13.8	76.9	23.1	0.024	0.199
Parabathippus shelfordi
Full genome	14258	41.3	8.6	32.9	17.2	74.2	25.8	-0.113	0.334
1st codon position	3604	33.9	11.5	34.6	20	68.5	31.5	0.011	0.27
2nd codon position	3604	49.1	17.3	19.6	14	68.7	31.3	-0.429	-0.106
3rd codon position	3604	43.1	8	39.5	9.4	82.6	17.4	-0.043	0.076
PCGs	10812	42	12.3	31.2	14.5	73.2	26.8	-0.147	0.081
rRNAs	1801	37.8	11.8	41.1	9.4	78.9	21.2	0.042	-0.113
tRNAs	1259	36.9	10.2	38.6	14.4	75.5	24.6	0.021	0.167
CR	658	40.4	8.7	38.3	12.6	78.7	21.3	-0.027	0.186
Phanuelus gladstone
Full genome	14458	43	8.5	32.1	16.5	75.1	25	-0.144	0.321
1st codon position	3572	35	11	34.2	19.8	69.2	30.8	-0.013	0.286
2nd codon position	3572	49.1	17.6	19.3	13.9	68.4	31.5	-0.435	-0.119
3rd codon position	3572	43.6	6.4	41.3	8.7	84.9	15.1	-0.027	0.153
PCGs	10716	42.6	11.7	31.6	14.1	74.2	25.8	-0.148	0.095
rRNAs	1822	36	11.6	43.4	9.1	79.4	20.7	0.093	-0.122
tRNAs	1313	38	10.3	36.6	15.2	74.6	25.5	-0.019	0.192
CR	700	45.9	8	34.4	11.7	80.3	19.7	-0.142	0.188
Phintella cavaleriei
Full genome	14325	43.1	8.5	35	13.4	78.1	21.9	-0.103	0.226
1st codon position	3573	36	9.7	35.8	18.5	71.8	28.2	-0.003	0.314
2nd codon position	3573	49	17.3	20.2	13.5	69.2	30.8	-0.417	-0.124
3rd codon position	3573	45.9	4.2	46	3.9	91.9	8.1	0.001	-0.028
PCGs	10719	43.7	10.4	34	12	77.7	22.4	-0.124	0.071
rRNAs	1728	38.6	9.1	43.8	8.5	82.4	17.6	0.063	-0.036
tRNAs	1342	39.4	9.3	39.2	12.1	78.6	21.4	-0.003	0.129
CR	663	43	9.2	36	11.8	79	21	-0.088	0.122
Plexippus paykulli
Full genome	14316	40.6	9	32.9	17.5	73.5	26.5	-0.105	0.318
1st codon position	3588	34.6	11.4	33.2	20.8	67.8	32.2	-0.02	0.292
2nd codon position	3588	48.5	18.3	18.7	14.5	67.2	32.8	-0.444	-0.115
3rd codon position	3588	41.9	8	41.4	8.7	83.3	16.7	-0.006	0.045
PCGs	10764	41.6	12.6	31.1	14.7	72.7	27.3	-0.145	0.078
rRNAs	1714	36.1	12.4	41	10.4	77.1	22.8	0.064	-0.087
tRNAs	1144	37.5	10.1	36.2	16.3	73.7	26.4	-0.018	0.236
CR	659	39.9	8.6	38.8	12.6	78.7	21.2	-0.013	0.186
Telamonia vlijmi
Full genome	14601	41.8	8.7	35.5	14	77.3	22.7	-0.081	0.235
1st codon position	3582	35.9	9.5	34.8	19.8	70.7	29.3	-0.016	0.35
2nd codon position	3582	48.7	17.4	19.6	14.3	68.3	31.7	-0.427	-0.099
3rd codon position	3582	46	4.2	45.2	4.6	91.2	8.8	-0.009	0.048
PCGs	10746	43.5	10.4	33.2	12.9	76.7	23.3	-0.135	0.108
rRNAs	1707	38.1	10.2	42.5	9.3	80.6	19.5	0.055	-0.048
tRNAs	1290	37.7	9.1	39.8	13.3	77.5	22.4	0.028	0.186
CR	965	45	9.3	35.5	10.2	80.5	19.5	-0.117	0.043
