# Supplementary material for: Comparative Mitogenomics of Jumping Spiders with First Complete Mitochondrial Genomes of Euophryini (Araneae: Salticidae)
Source: Insects. 2023 Jun 2;14(6):517. doi: 10.3390/insects14060517 (PMC10299072; doi:10.3390/insects14060517)
Supplement: Supplementary file 1 [file insects-14-00517-s001.zip › SupplementaryMaterial.mod/Table.S3.xlsx]

## Sheet: Sheet1
Table S3. The A+T contents of the 13 PCGs of Salticidae.
species	AT content (%)
	atp6	atp8	cox1	cox2	cox3	cytb	nad1	nad2	nad3	nad4	nad4L	nad5	nad6
Asemonea sichuanensis	78.3	85.3	71.9	76.3	77.2	75.2	78.1	82.7	80.8	78.8	79.6	78	82.9
Carrhotus xanthogramma	75.7	86.9	69.4	72.5	72	72.6	77.1	75.1	76.6	75	78	73.6	79.2
Colopsus longipalpis (Cheliceroides longipalpis)	80.3	86.9	72.5	75.8	74.7	76.7	79.4	81.6	82.9	80.9	82.5	78.8	85.2
Corythalia opima	73.4	71.1	67.9	68.8	69.4	69.4	71.4	72.8	78.6	71.2	73.2	70.8	74.3
Dendryphantes sp.	78.2	85.4	72.4	75.8	74.8	77.1	79.2	83.3	84	80.1	82.2	78.9	84.6
Epeus alboguttatus	76.4	85.6	71.7	74.8	74.3	75.4	78.6	79.6	80.2	79.4	78.9	77.4	82.5
Habronattus oregonensis	73.6	77.8	69.7	70.6	72.3	72.8	75.2	73.8	80.7	75.8	80.2	73.9	78.4
Heliophanus lineiventris	74	83.4	70.2	73.6	72.4	74.3	75.2	75.6	79.2	76.8	77.8	75.2	81.4
Parabathippus shelfordi	74	82.1	69	70.8	72.4	73.1	72.6	75.4	77.3	74.2	75.6	72.9	79.6
Phanuelus gladstone	75.5	82	69.5	72.8	70.8	72.5	74.9	76.1	74.5	77.6	77.6	74.7	79.6
Phintella cavaleriei	77.4	89.6	72	74.2	74.2	76.6	77.9	81.3	81.5	80.9	82.8	77.9	82.5
Plexippus paykulli	74.9	78.2	68.5	70.9	70.7	72	75.3	71.9	76.4	76.1	75.8	72.1	75.7
Telamonia vlijmi	77.1	83.3	71.1	72.8	72.9	76.2	79.1	79.3	80.4	78.7	81	78	81.7
